# Supplementary material for: Resequencing and Functional Analysis Revealed That BsDFR4 Could Cause the Formation of Different Flower Colors in Bletilla striata (Orchidaceae)
Source: Int J Mol Sci. 2025 Apr 10;26(8):3555. doi: 10.3390/ijms26083555 (PMC12026481; doi:10.3390/ijms26083555)
Supplement: Supplementary file 1 [file ijms-26-03555-s001.zip]

Archive with 1 entries (1 files):
- ijms-3493643-supplementary.pdf
